# Supplementary material for: Human CD4-binding site antibody elicited by polyvalent DNA prime-protein boost vaccine neutralizes cross-clade tier-2-HIV strains
Source: Nat Commun. 2024 May 21;15:4301. doi: 10.1038/s41467-024-48514-8 (PMC11109196; doi:10.1038/s41467-024-48514-8)
Supplement: Supplementary file 4 — Source Data [file 41467_2024_48514_MOESM4_ESM.zip]

Archive with 7 entries (7 files):
- Source data_ HmAb64 Fig 4b.pdf
- Source Data_ HmAb64 Supp Figs 1a and 1b.xlsx
- Source data_HmAb64 Fig 2a.xlsx
- Source data_HmAb64 Fig1b and 1d.xlsx
- Source data_HmAb64 Figs 3a and 3b.xlsx
- Source Data_HmAb64 Supp Fig 2b and 2c.pdf
- Source data_HmAb64 Supp Figs 3a, 3b, 3c, and 3d.xlsx
