# Supplementary material for: Human CD4-binding site antibody elicited by polyvalent DNA prime-protein boost vaccine neutralizes cross-clade tier-2-HIV strains
Source: Nat Commun. 2024 May 21;15:4301. doi: 10.1038/s41467-024-48514-8 (PMC11109196; doi:10.1038/s41467-024-48514-8)
Supplement: Supplementary file 4 — Source Data [file 41467_2024_48514_MOESM4_ESM.zip › Source Data_ HmAb64 Supp Figs 1a and 1b.xlsx]

## Sheet: Supp Figure 1a
	HmAb64 mAb Neutralization
		virus
	ab conc (µg/ml)	6535.3	BR025.9	HXB2.DG	ZM109.4
	100	77.9	55.4	99.3	50.5
	20	59	52.1	97.9	35.7
	4	42.4	32.5	89.1	17.4
	0.8	24.8	20.6	67.6	11.5
	0.16	19.4	10.3	38.8	7
	0.032	8.4	16.6	19.7	0.8
	0.0064	15.5	20.2	16.5	4
	0.00128	21.2	14.8	8.1	0.4
	0.000260	14.6	9.6	8.4	2.8
	0.0000520	10.4	9.7	10.6	3.6
	values represent percent neutralization of HmAb64 at various concentrations

## Sheet: Supp Figure 1b
	HmAb64 mAb Neutralization
		virus
	ab conc (µg/ml)	CNE40	X2131.C1.B5
	100	97.2	53.4
	20	94.3	35.6
	4	89.8	25.3
	0.8	78.9	14.5
	0.16	54.9	11.7
	0.032	29.8	0
	0.0064	24.1	1
	0.00128	11.8	0
	0.000260	21.2	0
	0.0000520	18.5	0
	values represent percent neutralization of HmAb64 at various concentrations
