# Supplementary material for: Human CD4-binding site antibody elicited by polyvalent DNA prime-protein boost vaccine neutralizes cross-clade tier-2-HIV strains
Source: Nat Commun. 2024 May 21;15:4301. doi: 10.1038/s41467-024-48514-8 (PMC11109196; doi:10.1038/s41467-024-48514-8)
Supplement: Supplementary file 4 — Source Data [file 41467_2024_48514_MOESM4_ESM.zip › Source data_HmAb64 Fig 2a.xlsx]

## Sheet: Figure 2a
Figure 2a	HmAb64 binding to gp120 JR-FL, gp120-AE and Yu-2 core and their D368 mutants
HmAb64 conc. (ug/ml)	gp120 JR-FL (wt)		gp120 JR-FL (D368R)
1	1.0215	1.02075	0.0827	0.07405
0.333333	1.0859	0.9809	0.0809	0.07135
0.111111	0.9932	0.9063	0.07245	0.0645
0.037037	0.81605	0.78095	0.07585	0.0621
0.0123457	0.6216	0.5431	0.0788	0.06285
0.00411523	0.2787	0.29595	0.08775	0.06175
0.00137174	0.12735	0.138	0.08615	0.0642
0.000457247	0.1006	0.09175	0.08485	0.0598
HmAb64 conc. (ug/ml)	gp120 AE (wt)		gp120 AE (D368R)
1	1.1133	1.01365	0.07725	0.06175
0.333333	0.98495	0.87545	0.0761	0.06515
0.111111	0.7007	0.767	0.0851	0.06765
0.037037	0.5114	0.5781	0.0826	0.20585
0.0123457	0.26665	0.325	0.0796	0.06005
0.00411523	0.15025	0.173	0.0817	0.0649
0.00137174	0.1022	0.09455	0.07145	0.0584
0.000457247	0.08715	0.081	0.0688	0.05895
HmAb64 conc. (ug/ml)	Core Yu-2 (wt)		Core Yu-2 (D368R)
1	1.137	1.0919	0.1066	0.10835
0.333333	1.1209	1.09945	0.10525	0.09875
0.111111	1.06965	1.02615	0.0875	0.08595
0.037037	0.9205	0.9784	0.08645	0.07315
0.0123457	0.5428	0.87365	0.1087	0.0697
0.00411523	0.4412	0.6504	0.09435	0.0623
0.00137174	0.1877	0.31115	0.09535	0.062
0.000457247	0.13175	0.1545	0.07895	0.06775
