# Supplementary material for: Human CD4-binding site antibody elicited by polyvalent DNA prime-protein boost vaccine neutralizes cross-clade tier-2-HIV strains
Source: Nat Commun. 2024 May 21;15:4301. doi: 10.1038/s41467-024-48514-8 (PMC11109196; doi:10.1038/s41467-024-48514-8)
Supplement: Supplementary file 4 — Source Data [file 41467_2024_48514_MOESM4_ESM.zip › Source data_HmAb64 Fig1b and 1d.xlsx]

## Sheet: Figure 1b
Figure 1b	anti-gp120 titers in DP6-001 Subject 009 serum samples collected at different time points
Assay-1
Sera Dilution	Pre-Immune			Post DNA-3
1:50	0.067	0.057	0.052	0.058	0.066	0.071
1:200	0.022	0.024	0.02	0.02	0.02	0.021
1:800	0.012	0.012	0.012	0.012	0.015	0.012
Assay -2
Sera Dilution	Pre-Immune		Post Prot-1
1:400	0.011	0.013	0.568	0.58
1:800	0.009	0.011	0.418	0.431
1:1600	0.008	0.009	0.253	0.255
1:3200	0.007	0.009	0.144	0.138
1:6400	0.008	0.008	0.071	0.073
1:12800	0.007	0.008	0.04	0.039
1:25600	0.007	0.008	0.024	0.025
1:51200	0.007	0.008	0.015	0.016
	Assay 3
Sera Dilution	Pre-Immune	Post - Prot-2
1:1600	0.013	0.432
1:3200	0.019	0.468
1:6400	0.024	0.554
1:12800	0.031	0.59
1:25600	0.026	0.481
1:51200	0.02	0.405
1:102400	0.025	0.158
1:204800	0.007	0.075
1:409600	0.015	0.039
1:819200	0.012	0.025
1:1638400	0.013	0.014

## Sheet: Figure 1d
Figure 1d	CD4bs mAb b12 binding competetion using DP6-001 Subject 009
	Luciferace RLU
Serum dilution	Subject 009		Placebo#12		Pre-bleed
1:40	9560	6480	232520	163920	114360	109800
1:200	13720	11640	210280	211880	144320	118640
1:1000	17600	16040	264440	209480	155360	156960
Cell only control	5720	5120	5760	5880	5480	5240
