# Supplementary material for: Human CD4-binding site antibody elicited by polyvalent DNA prime-protein boost vaccine neutralizes cross-clade tier-2-HIV strains
Source: Nat Commun. 2024 May 21;15:4301. doi: 10.1038/s41467-024-48514-8 (PMC11109196; doi:10.1038/s41467-024-48514-8)
Supplement: Supplementary file 4 — Source Data [file 41467_2024_48514_MOESM4_ESM.zip › Source data_HmAb64 Figs 3a and 3b.xlsx]

## Sheet: Figure3a
Figure 3a	HmAb64 binding to autologous and heterologous gp120 proteins
	Autologous gp120 protein
HmAb conc. (ug/ml)	A2	B	Bal	Czm	E
10	1.4075	1.3708	1.1108	1.4967	1.4181
3.33333	1.3052	1.3196	1.0124	1.3942	1.4524
1.11111	1.05	0.9722	0.7119	1.1	1.2
0.37037	0.7	0.72	0.487	0.79	0.82
0.123457	0.4767	0.5426	0.2596	0.5455	0.4957
0.0411523	0.25	0.32	0.18	0.35	0.38
	Heterologous gp120 protein
HmAb conc. (ug/ml)	JRFL	C2	D	AE
10	1.4794	0.7321	0.129	1.228
3.33333	1.3841	0.5105	0.0795	1.0968
1.11111	1.15	0.4018	0.0686	0.855
0.37037	0.95	0.2473	0.0723	0.6376
0.123457	0.7659	0.0696	0.0696	0.4513
0.0411523	0.45	0.045	0.05	0.2958

## Sheet: Figure  3b
Figure 3b	HmAb64 binding kinetics against autologous gp120 proteins measure by Octet Qke
gp120 protein	Kd (M)	kon (1/Ms)	koff (1/s)	Full R2
A2	3.94e-08	16300	0.000641	0.997
B	2.29e-08	29800	0.000684	0.998
Bal	1.6e-08	28700	0.000459	0.998
Czm	2.25e-08	20200	0.000454	0.997
E	2e-08	21200	0.000423	0.999
