# Supplementary material for: Human CD4-binding site antibody elicited by polyvalent DNA prime-protein boost vaccine neutralizes cross-clade tier-2-HIV strains
Source: Nat Commun. 2024 May 21;15:4301. doi: 10.1038/s41467-024-48514-8 (PMC11109196; doi:10.1038/s41467-024-48514-8)
Supplement: Supplementary file 4 — Source Data [file 41467_2024_48514_MOESM4_ESM.zip › Source data_HmAb64 Supp Figs 3a, 3b, 3c, and 3d.xlsx]

## Sheet: Suppl Figure 3a
Supplemental Figure 3a	Monoclonal antibody (mAb) binding activities against dsDNA at different antibody concentrations
	Monoclonal antibodies						anti-nuclear antibody (ANA) controls
mAb conc. (μg/ml)	VRC01		HmAb64		4E10		ANA NC		ANA PC1		ANA PC2
1.11111	0.3424	0.3503	0.2434	0.2601	0.6643	0.673	0.5068	0.5573	0.5164	0.4882	0.6067	0.5963
0.37037	0.2118	0.2186	0.1969	0.2045	0.6603	0.6857	0.4916	0.4892	0.4823	0.4858	0.506	0.6021
0.123457	0.1282	0.1351	0.142	0.1278	0.5236	0.5389	0.4045	0.4004	0.4714	0.4491	0.5324	0.5798
0.0411523	0.0718	0.0685	0.0755	0.0705	0.3727	0.3728	0.274	0.2735	0.4521	0.4504	0.4675	0.4667
0.0137174	0.0561	0.0604	0.0683	0.0584	0.203	0.1998	0.2009	0.2123	0.3412	0.3407	0.384	0.3947
0	0.0462	0.0534	0.049	0.0487	0.0466	0.0468	0.0571	0.0642	0.0488	0.0451	0.0466	0.045

## Sheet: Suppl Figure 3b
Supplemental Figure 3b	Env-specific monoclonal antibody (mAb) binding activities against LPS at different antibody concentrations
	Env-specific monoclonal antibodies						anti-nuclear antibody (ANA) controls
mAb conc. (μg/ml)	VRC01		HmAb64		4E10		ANA NC		ANA PC1		ANA PC2
1.11111	0.3477	0.3009	0.2579	0.208	0.7054	0.6884	0.5394	0.5318	0.4627	0.5906	0.5427	0.5338
0.37037	0.2151	0.1698	0.157	0.1739	0.6269	0.6223	0.4964	0.4625	0.5309	0.5088	0.5232	0.5699
0.123457	0.1059	0.0926	0.1095	0.099	0.5797	0.5813	0.3884	0.4108	0.4596	0.4855	0.4614	0.5741
0.0411523	0.0734	0.0658	0.0652	0.0718	0.4238	0.4123	0.3016	0.2836	0.4594	0.4526	0.4431	0.4658
0.0137174	0.0579	0.0535	0.0575	0.0595	0.2425	0.2392	0.2263	0.1923	0.3862	0.3088	0.3317	0.3585
0	0.0488	0.0476	0.0458	0.0734	0.0508	0.0476	0.0668	0.0721	0.0499	0.0488	0.0651	0.0528

## Sheet: Suppl Figure 3c
Supplemental Figure 3c	Env-specific monoclonal antibody (mAb) binding activities against ssDNA at different antibody concentrations
	Env-specific monoclonal antibodies						anti-nuclear antibody (ANA) controls
mAb conc. (μg/ml)	VRC01		HmAb64		4E10		ANA NC		ANA PC1		ANA PC2
1.11111	0.3913	0.3123	0.2448	0.2069	0.6287	0.624	0.4615	0.4525	0.4451	0.439	0.5354	0.5435
0.37037	0.2048	0.1764	0.2199	0.1586	0.6047	0.6081	0.3882	0.4195	0.4886	0.4804	0.5318	0.5226
0.123457	0.107	0.1266	0.1208	0.1159	0.5143	0.533	0.3177	0.3151	0.4608	0.4183	0.5089	0.5005
0.0411523	0.0678	0.0746	0.0829	0.0694	0.3548	0.3264	0.2446	0.2254	0.3867	0.3219	0.4154	0.4377
0.0137174	0.0613	0.0506	0.0552	0.0596	0.1695	0.1607	0.1546	0.1564	0.2496	0.2086	0.2877	0.2777
0	0.0733	0.046	0.0508	0.0495	0.0466	0.0465	0.0482	0.0483	0.0472	0.046	0.0461	0.0463

## Sheet: Suppl Figure 3d
Supplemental Figure 3d	Env-specific monoclonal antibody (mAb) binding activities against human insulin at different antibody concentrations
	Env-specific monoclonal antibodies						anti-nuclear antibody (ANA) controls
mAb conc. (μg/ml)	VRC01		HmAb64		4E10		ANA NC		ANA PC1		ANA PC2
1.11111	0.3195	0.3386	0.2109	0.141	0.6029	0.6107	0.5186	0.516	0.5375	0.5202	0.5683	0.5677
0.37037	0.2028	0.2067	0.1434	0.1494	0.5825	0.6006	0.4563	0.4659	0.5381	0.5587	0.5489	0.5965
0.123457	0.1027	0.1002	0.0821	0.0774	0.5498	0.5158	0.3612	0.3688	0.4814	0.4764	0.5117	0.5432
0.0411523	0.0607	0.0643	0.056	0.0528	0.41	0.385	0.2674	0.2672	0.409	0.3727	0.4475	0.4585
0.0137174	0.0499	0.0508	0.0658	0.057	0.2442	0.2343	0.1999	0.183	0.2809	0.3061	0.3635	0.3532
0	0.0462	0.0448	0.0446	0.0446	0.0485	0.0465	0.0468	0.0452	0.0451	0.0461	0.046	0.0464
